# Supplementary material for: Virus-like Particles of Nodavirus Displaying the Receptor Binding Domain of SARS-CoV-2 Spike Protein: A Potential VLP-Based COVID-19 Vaccine
Source: Int J Mol Sci. 2023 Feb 23;24(5):4398. doi: 10.3390/ijms24054398 (PMC10001971; doi:10.3390/ijms24054398)
Supplement: Supplementary file 1 [file ijms-24-04398-s001.zip]

Archive with 1 entries (1 files):
- ijms-2107693-supplementary.pdf
